# Supplementary material for: Circadian and Light Regulated Expression of CBFs and their Upstream Signalling Genes in Barley
Source: Int J Mol Sci. 2017 Aug 22;18(8):1828. doi: 10.3390/ijms18081828 (PMC5578212; doi:10.3390/ijms18081828)
Supplement: Supplementary file 1 [file ijms-18-01828-s001.zip]

Archive with 3 entries (3 files):
- Supplemental Table S1 (Round 3).xlsx
- Supplemental Table S2 (Round 3).xlsx
- Supplemental Figures (Round 3).pdf
